# Supplementary material for: Comparative Analysis of Gut Microbiome Composition and Blood Lipid Profiles in Intensively Reared Broiler Chickens and Ducks
Source: Animals (Basel). 2026 Apr 17;16(8):1240. doi: 10.3390/ani16081240 (PMC13114195; doi:10.3390/ani16081240)
Supplement: Supplementary file 1 [file animals-16-01240-s001.zip › Supplementary File S1.xlsx]

## Sheet: Poultry Feed
Nutritional composition of chicken feed								Nutritional composition of duck feed
Component	Unit	Chick-starter I	Chick-grower I	Chick-grower II	Chick-finisher			Component	Unit	Duck-pre-starter	Duck-starter	Duck-grower I	Duck-grower II
Dry matter	%	89.2	89.228	89.424	89.545			Dry matter	%	88.78	88.33	88.72	88.65
Raw protein	%	21.986	20.505	19.501	18.669			Raw protein	%	22	20	18.5	17.5
Raw fat	%	4.121	4.029	5.431	5.978			Raw fat	%	4	4	5	4.5
Raw fiber	%	3.455	3.396	3.309	3.265			Raw fiber	%	4	4	4	3.09
Raw ash	%	5.844	5.269	4.65	4.305			Raw ash	%	6.36	6.12	5.66	5.4
Lysine	%	1.359	1.213	1.162	1.087			Lysine	%	1.35	1.18	1.01	1.07
Methionine	%	0.634	0.554	0.509	0.463			Methionine	%	0.58	0.51	0.5	0.5
Calcium (Ca)	%	0.787	0.682	0.551	0.481			Calcium (Ca)	%	0.9	0.9	0.85	0.85
Phosphorus (P)	%	0.592	0.516	0.402	0.37			Phosphorus (P)	%	0.74	0.72	0.57	0.49
Sodium (Na)	%	0.151	0.148	0.151	0.149			Sodium (Na)	%	0.2	0.2	0.18	0.18
Manganese	mg/kg	112.5	101.25	78.75	56.25			Manganese	mg/kg	100	100	80	80
Zinc	mg/kg	112.5	101.25	78.75	56.25			Zinc	mg/kg	100	100	80	80
Iron	mg/kg	56.25	50.625	39.375	28.125			Iron	mg/kg	50	50	50	50
Copper	mg/kg	15.871	14.224	10.938	7.813			Copper	mg/kg	15	15	15	15
Selenium	mg/kg	0.4	0.36	0.28	0.2			Selenium	mg/kg	0.35	0.35	0.35	0.35
Vitamin A	NE/kg	13500	10000	9800	7000			Vitamin A	NE/kg	14000	10000	10000	10000
Vitamin D3	NE/kg	5000	5000	4112.5	2937.5			Vitamin D3	NE/kg	3000	3000	3000	3000
Vitamin E	mg/kg	100	90	70	50			Vitamin E	mg/kg	100	100	100	100
