# Supplementary material for: Comparative Analysis of Gut Microbiome Composition and Blood Lipid Profiles in Intensively Reared Broiler Chickens and Ducks
Source: Animals (Basel). 2026 Apr 17;16(8):1240. doi: 10.3390/ani16081240 (PMC13114195; doi:10.3390/ani16081240)
Supplement: Supplementary file 1 [file animals-16-01240-s001.zip › Supplementary File S2.xlsx]

## Sheet: Raw blood parameters
Sample	Type	Collection	Shed	Week	Phase	Parameter	Value
Chicken	blood	Repetition_1	shed_10	2	starter	CHOL	4.78
Chicken	blood	Repetition_2	shed_9	2	starter	CHOL	4.52
Chicken	blood	Repetition_1	shed_10	2	starter	CHOL	4.16
Chicken	blood	Repetition_2	shed_9	2	starter	CHOL	4.92
Chicken	blood	Repetition_1	shed_10	2	starter	CHOL	3.23
Chicken	blood	Repetition_2	shed_9	2	starter	CHOL	3.66
Chicken	blood	Repetition_1	shed_10	2	starter	CHOL	3.32
Chicken	blood	Repetition_2	shed_9	2	starter	CHOL	3.45
Chicken	blood	Repetition_1	shed_10	2	starter	TRIGL	1.62
Chicken	blood	Repetition_2	shed_9	2	starter	TRIGL	1.61
Chicken	blood	Repetition_1	shed_10	2	starter	TRIGL	0.98
Chicken	blood	Repetition_2	shed_9	2	starter	TRIGL	0.97
Chicken	blood	Repetition_1	shed_10	2	starter	TRIGL	1.04
Chicken	blood	Repetition_2	shed_9	2	starter	TRIGL	1.25
Chicken	blood	Repetition_1	shed_10	2	starter	TRIGL	1.66
Chicken	blood	Repetition_2	shed_9	2	starter	TRIGL	1.54
Chicken	blood	Repetition_1	shed_10	2	starter	LDL	0.70
Chicken	blood	Repetition_2	shed_9	2	starter	LDL	0.57
Chicken	blood	Repetition_1	shed_10	2	starter	LDL	0.59
Chicken	blood	Repetition_2	shed_9	2	starter	LDL	1.09
Chicken	blood	Repetition_1	shed_10	2	starter	LDL	0.39
Chicken	blood	Repetition_2	shed_9	2	starter	LDL	0.44
Chicken	blood	Repetition_1	shed_10	2	starter	LDL	0.43
Chicken	blood	Repetition_2	shed_9	2	starter	LDL	0.46
Chicken	blood	Repetition_1	shed_10	2	starter	HDL	3.20
Chicken	blood	Repetition_2	shed_9	2	starter	HDL	2.96
Chicken	blood	Repetition_1	shed_10	2	starter	HDL	2.52
Chicken	blood	Repetition_2	shed_9	2	starter	HDL	2.83
Chicken	blood	Repetition_1	shed_10	2	starter	HDL	2.00
Chicken	blood	Repetition_2	shed_9	2	starter	HDL	2.24
Chicken	blood	Repetition_1	shed_10	2	starter	HDL	2.07
Chicken	blood	Repetition_2	shed_9	2	starter	HDL	2.21
Chicken	blood	Repetition_1	shed_10	4	grower	CHOL	3.41
Chicken	blood	Repetition_2	shed_9	4	grower	CHOL	3.17
Chicken	blood	Repetition_1	shed_10	4	grower	CHOL	3.81
Chicken	blood	Repetition_2	shed_9	4	grower	CHOL	3.64
Chicken	blood	Repetition_1	shed_10	4	grower	CHOL	2.85
Chicken	blood	Repetition_2	shed_9	4	grower	CHOL	2.77
Chicken	blood	Repetition_1	shed_10	4	grower	CHOL	3.84
Chicken	blood	Repetition_2	shed_9	4	grower	CHOL	3.81
Chicken	blood	Repetition_1	shed_10	4	grower	TRIGL	1.07
Chicken	blood	Repetition_2	shed_9	4	grower	TRIGL	1.47
Chicken	blood	Repetition_1	shed_10	4	grower	TRIGL	0.83
Chicken	blood	Repetition_2	shed_9	4	grower	TRIGL	1.09
Chicken	blood	Repetition_1	shed_10	4	grower	TRIGL	0.78
Chicken	blood	Repetition_2	shed_9	4	grower	TRIGL	1.18
Chicken	blood	Repetition_1	shed_10	4	grower	TRIGL	0.73
Chicken	blood	Repetition_2	shed_9	4	grower	TRIGL	1.11
Chicken	blood	Repetition_1	shed_10	4	grower	LDL	0.57
Chicken	blood	Repetition_2	shed_9	4	grower	LDL	0.43
Chicken	blood	Repetition_1	shed_10	4	grower	LDL	0.71
Chicken	blood	Repetition_2	shed_9	4	grower	LDL	0.42
Chicken	blood	Repetition_1	shed_10	4	grower	LDL	0.43
Chicken	blood	Repetition_2	shed_9	4	grower	LDL	0.53
Chicken	blood	Repetition_1	shed_10	4	grower	LDL	0.84
Chicken	blood	Repetition_2	shed_9	4	grower	LDL	0.88
Chicken	blood	Repetition_1	shed_10	4	grower	HDL	2.00
Chicken	blood	Repetition_2	shed_9	4	grower	HDL	2.19
Chicken	blood	Repetition_1	shed_10	4	grower	HDL	2.26
Chicken	blood	Repetition_2	shed_9	4	grower	HDL	2.30
Chicken	blood	Repetition_1	shed_10	4	grower	HDL	1.66
Chicken	blood	Repetition_2	shed_9	4	grower	HDL	1.47
Chicken	blood	Repetition_1	shed_10	4	grower	HDL	2.45
Chicken	blood	Repetition_2	shed_9	4	grower	HDL	2.32
Chicken	blood	Repetition_1	shed_10	6	finisher	CHOL	3.46
Chicken	blood	Repetition_2	shed_9	6	finisher	CHOL	3.61
Chicken	blood	Repetition_1	shed_10	6	finisher	CHOL	3.93
Chicken	blood	Repetition_2	shed_9	6	finisher	CHOL	3.36
Chicken	blood	Repetition_1	shed_10	6	finisher	CHOL	3.20
Chicken	blood	Repetition_2	shed_9	6	finisher	CHOL	2.73
Chicken	blood	Repetition_1	shed_10	6	finisher	TRIGL	1.12
Chicken	blood	Repetition_2	shed_9	6	finisher	TRIGL	1.37
Chicken	blood	Repetition_1	shed_10	6	finisher	TRIGL	1.27
Chicken	blood	Repetition_2	shed_9	6	finisher	TRIGL	1.03
Chicken	blood	Repetition_1	shed_10	6	finisher	TRIGL	1.11
Chicken	blood	Repetition_2	shed_9	6	finisher	TRIGL	0.79
Chicken	blood	Repetition_1	shed_10	6	finisher	LDL	0.56
Chicken	blood	Repetition_2	shed_9	6	finisher	LDL	0.55
Chicken	blood	Repetition_1	shed_10	6	finisher	LDL	0.85
Chicken	blood	Repetition_2	shed_9	6	finisher	LDL	0.84
Chicken	blood	Repetition_1	shed_10	6	finisher	LDL	0.67
Chicken	blood	Repetition_2	shed_9	6	finisher	LDL	0.67
Chicken	blood	Repetition_1	shed_10	6	finisher	HDL	1.96
Chicken	blood	Repetition_2	shed_9	6	finisher	HDL	2.08
Chicken	blood	Repetition_1	shed_10	6	finisher	HDL	2.13
Chicken	blood	Repetition_2	shed_9	6	finisher	HDL	1.76
Chicken	blood	Repetition_1	shed_10	6	finisher	HDL	2.03
Chicken	blood	Repetition_2	shed_9	6	finisher	HDL	1.76
Duck	blood	Repetition_1	shed_2	2	starter	CHOL	5.90
Duck	blood	Repetition_2	shed_3	2	starter	CHOL	4.35
Duck	blood	Repetition_1	shed_2	2	starter	CHOL	4.29
Duck	blood	Repetition_2	shed_3	2	starter	CHOL	5.29
Duck	blood	Repetition_1	shed_2	2	starter	TRIGL	0.70
Duck	blood	Repetition_2	shed_3	2	starter	TRIGL	1.57
Duck	blood	Repetition_1	shed_2	2	starter	TRIGL	1.47
Duck	blood	Repetition_2	shed_3	2	starter	TRIGL	0.62
Duck	blood	Repetition_1	shed_2	2	starter	LDL	2.57
Duck	blood	Repetition_2	shed_3	2	starter	LDL	1.19
Duck	blood	Repetition_1	shed_2	2	starter	LDL	1.25
Duck	blood	Repetition_2	shed_3	2	starter	LDL	1.74
Duck	blood	Repetition_1	shed_2	2	starter	HDL	2.95
Duck	blood	Repetition_2	shed_3	2	starter	HDL	2.09
Duck	blood	Repetition_1	shed_2	2	starter	HDL	2.01
Duck	blood	Repetition_2	shed_3	2	starter	HDL	2.88
Duck	blood	Repetition_1	shed_2	4	grower	CHOL	4.71
Duck	blood	Repetition_2	shed_3	4	grower	CHOL	4.08
Duck	blood	Repetition_1	shed_2	4	grower	CHOL	3.66
Duck	blood	Repetition_2	shed_3	4	grower	CHOL	3.61
Duck	blood	Repetition_1	shed_2	4	grower	TRIGL	2.40
Duck	blood	Repetition_2	shed_3	4	grower	TRIGL	2.07
Duck	blood	Repetition_1	shed_2	4	grower	TRIGL	1.87
Duck	blood	Repetition_2	shed_3	4	grower	TRIGL	1.92
Duck	blood	Repetition_1	shed_2	4	grower	LDL	1.47
Duck	blood	Repetition_2	shed_3	4	grower	LDL	1.49
Duck	blood	Repetition_1	shed_2	4	grower	LDL	0.76
Duck	blood	Repetition_2	shed_3	4	grower	LDL	0.74
Duck	blood	Repetition_1	shed_2	4	grower	HDL	1.72
Duck	blood	Repetition_2	shed_3	4	grower	HDL	1.48
Duck	blood	Repetition_1	shed_2	4	grower	HDL	1.76
Duck	blood	Repetition_2	shed_3	4	grower	HDL	1.82
Duck	blood	Repetition_1	shed_2	6	finisher	CHOL	4.15
Duck	blood	Repetition_2	shed_3	6	finisher	CHOL	3.98
Duck	blood	Repetition_1	shed_2	6	finisher	CHOL	4.19
Duck	blood	Repetition_2	shed_3	6	finisher	CHOL	3.93
Duck	blood	Repetition_1	shed_2	6	finisher	TRIGL	1.08
Duck	blood	Repetition_2	shed_3	6	finisher	TRIGL	0.57
Duck	blood	Repetition_1	shed_2	6	finisher	TRIGL	2.51
Duck	blood	Repetition_2	shed_3	6	finisher	TRIGL	2.20
Duck	blood	Repetition_1	shed_2	6	finisher	LDL	1.56
Duck	blood	Repetition_2	shed_3	6	finisher	LDL	3.61
Duck	blood	Repetition_1	shed_2	6	finisher	LDL	0.82
Duck	blood	Repetition_2	shed_3	6	finisher	LDL	0.87
Duck	blood	Repetition_1	shed_2	6	finisher	HDL	1.52
Duck	blood	Repetition_2	shed_3	6	finisher	HDL	3.25
Duck	blood	Repetition_1	shed_2	6	finisher	HDL	1.90
Duck	blood	Repetition_2	shed_3	6	finisher	HDL	1.71
