# Supplementary material for: Comparative Analysis of Gut Microbiome Composition and Blood Lipid Profiles in Intensively Reared Broiler Chickens and Ducks
Source: Animals (Basel). 2026 Apr 17;16(8):1240. doi: 10.3390/ani16081240 (PMC13114195; doi:10.3390/ani16081240)
Supplement: Supplementary file 1 [file animals-16-01240-s001.zip › Supplementary File S3.xlsx]

## Sheet: Summary blood parameters
Chicken									Duck
Summary blood parameters									Summary blood parameters
Blood parameters	Starter		Grower		Finisher				Blood parameters	Starter		Grower		Finisher
	Value	SD	Value	SD	Value	SD				Value	SD	Value	SD	Value	SD
CHOL	3.98	0.73	3.41	0.44	3.38	0.40			CHOL	4.96	0.78	4.01	0.51	4.02	0.12
HDL	2.50	0.45	2.08	0.35	1.95	0.16			HDL	2.48	0.50	1.70	0.15	2.10	0.79
LDL	0.58	0.23	0.60	0.19	0.69	0.13			LDL	1.69	0.64	1.11	0.42	1.72	1.31
TRIGL	1.33	0.31	1.03	0.26	1.12	0.20			TRIGL	1.09	0.50	1.95	0.11	1.59	0.92
