# Supplementary material for: Comparative Analysis of Gut Microbiome Composition and Blood Lipid Profiles in Intensively Reared Broiler Chickens and Ducks
Source: Animals (Basel). 2026 Apr 17;16(8):1240. doi: 10.3390/ani16081240 (PMC13114195; doi:10.3390/ani16081240)
Supplement: Supplementary file 1 [file animals-16-01240-s001.zip › Supplementary File S4.xlsx]

## Sheet: Top 15 core genus
Chicken							Duck
Relative abundance of the top 15 core							Relative abundance of the top 15 core
Genus	Starter		Finisher				Genus	Starter		Finisher
	Relative abundance	SD	Relative abundance	SD				Relative abundance	SD	Relative abundance	SD
Lactobacillus	0.11	0.06	0.29	0.21			Acinetobacter	0.21	0.08	0.10	0.04
Enterococcus	0.26	0.17	0.03	0.02			Sphingobacterium	0.07	0.04	0.03	0.01
Corynebacterium	0.01	0.02	0.13	0.10			Corynebacterium	0.03	0.02	0.06	0.01
Staphylococcus	0.004	0.01	0.16	0.11			Enterococcus	0.05	0.03	0.04	0.02
Jeotgalicoccus	0.001	0.002	0.08	0.06			Pseudomonas	0.04	0.02	0.02	0.01
Weissella	0.06	0.07	0.04	0.04			Comamonas	0.05	0.02	0.02	0.01
Brachybacterium	0.001	0.003	0.05	0.06			Aerococcus	0.03	0.02	0.02	0.01
Aerococcus	0.02	0.03	0.01	0.02			Streptococcus	0.02	0.01	0.04	0.02
Pseudomonas	0.05	0.07	0.0001	0.001			Cellvibrio	0.02	0.01	0.02	0.02
Streptococcus	0.06	0.10	0.01	0.01			Myroides	0.01	0.01	0.03	0.04
Acinetobacter	0.05	0.08	0.001	0.002			Solibacillus	0.002	0.003	0.04	0.03
Escherichia	0.04	0.03	0.004	0.006			Aerosphaera	0.01	0.01	0.03	0.02
Facklamia	0.001	0.002	0.02	0.03			Jeotgalibaca	0.01	0.01	0.03	0.01
Jeotgalibaca	0.002	0.004	0.01	0.01			Dysgonomonas	0.01	0.01	0.01	0.004
Subdoligranulum	0.02	0.03	0.01	0.01			Weissella	0.04	0.04	0.0001	0.0002
