# Supplementary material for: Comparative Analysis of Gut Microbiome Composition and Blood Lipid Profiles in Intensively Reared Broiler Chickens and Ducks
Source: Animals (Basel). 2026 Apr 17;16(8):1240. doi: 10.3390/ani16081240 (PMC13114195; doi:10.3390/ani16081240)
Supplement: Supplementary file 1 [file animals-16-01240-s001.zip › Supplementary File S5.xlsx]

## Sheet: Metabolic pathways
Chicken						Duck
Metabolic pathways	Starter		Finisher			Metabolic pathways	Starter		Finisher
	Values	SD	Values	SD			Values	SD	Values	SD
Amino acid metabolism	0.213	0.02	0.222	0.012		Amino acid metabolism	0.246	0.004	0.242	0.002
Biosynthesis of other secondary metabolites	0.034	0.002	0.031	0.001		Biosynthesis of other secondary metabolites	0.035	0.001	0.035	0.001
Carbohydrate metabolism	0.303	0.037	0.293	0.013		Carbohydrate metabolism	0.240	0.009	0.253	0.004
Energy metabolism	0.108	0.004	0.107	0.003		Energy metabolism	0.116	0.002	0.114	0.002
Glycan biosynthesis and metabolism	0.034	0.003	0.033	0.002		Glycan biosynthesis and metabolism	0.034	0.002	0.034	0.001
Lipid metabolism	0.063	0.004	0.064	0.002		Lipid metabolism	0.067	0.001	0.064	0.001
Metabolism of cofactors and vitamins	0.097	0.008	0.101	0.008		Metabolism of cofactors and vitamins	0.110	0.002	0.112	0.002
Metabolism of terpenoids and polyketides	0.026	0.001	0.026	0.001		Metabolism of terpenoids and polyketides	0.028	0.001	0.028	0.001
Nucleotide metabolism	0.079	0.009	0.086	0.006		Nucleotide metabolism	0.067	0.004	0.073	0.002
Xenobiotics biodegradation and metabolism	0.043	0.017	0.038	0.004		Xenobiotics biodegradation and metabolism	0.058	0.008	0.044	0.004
