# Supplementary material for: Comparative Analysis of Gut Microbiome Composition and Blood Lipid Profiles in Intensively Reared Broiler Chickens and Ducks
Source: Animals (Basel). 2026 Apr 17;16(8):1240. doi: 10.3390/ani16081240 (PMC13114195; doi:10.3390/ani16081240)
Supplement: Supplementary file 1 [file animals-16-01240-s001.zip › Supplementary File S6.xlsx]

## Sheet: Poultry KEGG ID
Chicken starter finisher phases				Duck starter finisher phases
delabel	KEGG name			delabel	KEGG name
K01210	glucan 1,3-beta-glucosidase			K04034	anaerobic magnesium-protoporphyrin IX monomethyl ester cyclase
K13541	cobalt-precorrin 5A hydrolase / precorrin-3B C17-methyltransferase			K06121	glycerol dehydratase medium subunit
K01631	2-dehydro-3-deoxyphosphogalactonate aldolase			K13609	delta1-piperideine-2-carboxylate reductase
K05358	quinate dehydrogenase (quinone)			K00316	spermidine dehydrogenase
K05597	glutamin-(asparagin-)ase			K03815	xanthosine phosphorylase
K18661	malonyl-CoA/methylmalonyl-CoA synthetase			K00455	3,4-dihydroxyphenylacetate 2,3-dioxygenase
K01578	malonyl-CoA decarboxylase			K11441	dehydrogluconokinase
K12256	putrescine-pyruvate transaminase			K00032	phosphogluconate 2-dehydrogenase
K16842	allantoinase			K19744	L-arginine dehydrogenase
K15746	beta-carotene 3-hydroxylase			K00007	D-arabinitol 4-dehydrogenase
K10209	4,4'-diapophytoene desaturase			K18012	L-erythro-3,5-diaminohexanoate dehydrogenase
K10208	4,4'-diapophytoene synthase			K06928	nucleoside-triphosphatase
K02545	penicillin-binding protein 2 prime			K00198	anaerobic carbon-monoxide dehydrogenase catalytic subunit
K19190	nicotine blue oxidoreductase			K18014	3-aminobutyryl-CoA ammonia-lyase
K00360	assimilatory nitrate reductase electron transfer subunit			K14138	acetyl-CoA synthase
K05917	sterol 14alpha-demethylase			K00197	acetyl-CoA decarbonylase/synthase, CODH/ACS complex subunit gamma
K18911	L-histidine Nalpha-methyltransferase			K01746	formiminotetrahydrofolate cyclodeaminase
K00365	urate oxidase			K11261	formylmethanofuran dehydrogenase subunit E
K02802	PTS system, N-acetylglucosamine-specific IIA component			K05299	formate dehydrogenase (NADP+) alpha subunit
K11181	dissimilatory sulfite reductase beta subunit			K17899	D-ornithine 4,5-aminomutase subunit alpha
